# Supplementary material for: Financial Decision-Making in Neurological Patients
Source: Brain Sci. 2022 Apr 21;12(5):529. doi: 10.3390/brainsci12050529 (PMC9139159; doi:10.3390/brainsci12050529)
Supplement: Supplementary file 1 [file brainsci-12-00529-s001.zip]

Archive with 1 entries (1 files):
- brainsci-1629415-supplementary.pdf
